# Supplementary material for: Three new species of Cratera Carbayo et al., 2013 from Araucaria forests with a key to species of the genus (Platyhelminthes, Continenticola)
Source: Zookeys. 2017 Jan 5;(643):1–32. doi: 10.3897/zookeys.643.11093 (PMC5242264; doi:10.3897/zookeys.643.11093)
Supplement: XML Treatment for Cratera cryptolineata [file zookeys.643.11093-treatment1.xml]

<!DOCTYPE tp:taxon-treatment
  PUBLIC "-//TaxonX//DTD Taxonomic Treatment Publishing DTD v0 20100105//EN" "tax-treatment-NSO.dtd">
<tp:taxon-treatment xmlns:tp="http://www.plazi.org/taxpub"><tp:treatment-meta><kwd-group><label>Taxon classification</label><kwd><named-content content-type="kingdom">Animalia</named-content></kwd><kwd><named-content content-type="order">Tricladida</named-content></kwd><kwd><named-content content-type="family">Geoplanidae</named-content></kwd></kwd-group><mixed-citation publication-type="journal"><person-group><name><surname>Rossi</surname><given-names>Ilana</given-names></name><name><surname>Leal-Zanchet</surname><given-names>Ana</given-names></name></person-group><article-title>Three new species of <italic><tp:taxon-name><tp:taxon-name-part taxon-name-part-type="genus">Cratera</tp:taxon-name-part></tp:taxon-name></italic> Carbayo et al., 2013 from <italic><tp:taxon-name><tp:taxon-name-part taxon-name-part-type="genus">Araucaria</tp:taxon-name-part></tp:taxon-name></italic> forests with a key to species of the genus (<tp:taxon-name><tp:taxon-name-part taxon-name-part-type="phylum">Platyhelminthes</tp:taxon-name-part></tp:taxon-name>, <tp:taxon-name><tp:taxon-name-part taxon-name-part-type="suborder">Continenticola</tp:taxon-name-part></tp:taxon-name>)</article-title><source>Zookeys</source><day>5</day><month>1</month><year>2017</year><volume>2017</volume><issue>643</issue><fpage>1</fpage><lpage>32</lpage><pub-id pub-id-type="doi">10.3897/zookeys.643.11093</pub-id></mixed-citation></tp:treatment-meta><tp:nomenclature><tp:taxon-name>
              <tp:taxon-name-part taxon-name-part-type="genus">Cratera</tp:taxon-name-part>
              <tp:taxon-name-part taxon-name-part-type="species">cryptolineata</tp:taxon-name-part>
              <object-id xmlns:xlink="http://www.w3.org/1999/xlink" content-type="zoobank" xlink:type="simple">http://zoobank.org/0A70BDC4-AA06-46E6-A8E3-3F31686E6513</object-id>
            </tp:taxon-name><tp:taxon-status xmlns:xlink="http://www.w3.org/1999/xlink" xlink:type="simple">sp. n.</tp:taxon-status></tp:nomenclature><tp:treatment-sec sec-type="material" id="SECID0ELKAE"><title>Material examined.</title><p>Holotype: <named-content xmlns:xlink="http://www.w3.org/1999/xlink" content-type="dwc:institutional_code" xlink:type="simple">MZUSP</named-content> PL.1690: <italic>leg.</italic> I. Rossi, 3 June 2015, Três Barras (Três Barras National Forest), state of Santa Catarina, Brazil – anterior tip: transverse sections on 12 slides; anterior region at the level of the ovaries: sagittal sections on 25 slides; pre-pharyngeal region: transverse sections on 16 slides; pharynx: sagittal sections on 30 slides; copulatory apparatus: sagittal sections on 25 slides.</p><p>Other specimens: all specimens sampled in the same locality as the holotype. <abbrev xmlns:xlink="http://www.w3.org/1999/xlink" content-type="institution" xlink:title="Museu de Zoologia da Universidade do Vale do Rio dos Sinos, São Leopoldo, state of Rio Grande do Sul, Brazil" id="ABBRID0EZKAE" xlink:type="simple">MZU</abbrev> PL.00217: <italic>leg.</italic> J. A. L. Braccini, 29 July 2015 – anterior tip: transverse sections on 15 slides; anterior region at the level of the ovaries: sagittal sections on 16 slides; pre-pharyngeal region: transverse sections on eight slides; pharynx and copulatory apparatus: sagittal sections on 19 slides. <abbrev xmlns:xlink="http://www.w3.org/1999/xlink" content-type="institution" xlink:title="Museu de Zoologia da Universidade do Vale do Rio dos Sinos, São Leopoldo, state of Rio Grande do Sul, Brazil" id="ABBRID0E6KAE" xlink:type="simple">MZU</abbrev> PL.00218: <italic>leg.</italic> J. A. L. Braccini, 27 July 2015 – pre-pharyngeal region: transverse sections on 14 slides; pharynx and copulatory apparatus: sagittal sections on 20 slides. <abbrev xmlns:xlink="http://www.w3.org/1999/xlink" content-type="institution" xlink:title="Museu de Zoologia da Universidade do Vale do Rio dos Sinos, São Leopoldo, state of Rio Grande do Sul, Brazil" id="ABBRID0EFLAE" xlink:type="simple">MZU</abbrev> PL.00219: <italic>leg.</italic> J. A. L. Braccini, 2 June 2015 – copulatory apparatus: horizontal sections on 10 slides.</p></tp:treatment-sec><tp:treatment-sec sec-type="diagnosis" id="SECID0ELLAE"><title>Diagnosis.</title><p>Species of <italic><tp:taxon-name><tp:taxon-name-part taxon-name-part-type="genus">Cratera</tp:taxon-name-part></tp:taxon-name></italic> with dark-brown dorsal colour, thin median stripe and greyish margins; eyes dorsal with clear halos; pharynx cylindrical; prostatic vesicle almost horizontal; penis papilla conical and symmetrical occupying distal portion of female atrium.</p></tp:treatment-sec><tp:treatment-sec sec-type="description" id="SECID0EYLAE"><title>Description.</title><p>
              <bold>External features.</bold> <italic>Body</italic> elongate with parallel margins and dorsal surface slightly convex; anterior tip rounded and posterior tip pointed (Fig. <xref ref-type="fig" rid="F1">1</xref>). When creeping, maximum length 52mm. After fixation, maximum length 40mm (Table <xref ref-type="table" rid="T1">1</xref>). Mouth and gonopore located at posterior fourth of body in average (Table <xref ref-type="table" rid="T1">1</xref>).</p><fig id="F1" position="float" orientation="portrait"><label>Figure 1.</label><caption><p>
          <italic><tp:taxon-name><tp:taxon-name-part taxon-name-part-type="genus">Cratera</tp:taxon-name-part> <tp:taxon-name-part taxon-name-part-type="species">cryptolineata</tp:taxon-name-part></tp:taxon-name></italic> sp. n., holotype, habitus, dorsal view.</p></caption><graphic xmlns:xlink="http://www.w3.org/1999/xlink" xlink:href="zookeys-643-001-g001.jpg" position="float" orientation="portrait" xlink:type="simple" id="oo_117030.jpg"/></fig><table-wrap id="T1" position="float" orientation="portrait"><label>Table 1.</label><caption><p>Measurements, in mm, of specimens of <italic><tp:taxon-name><tp:taxon-name-part taxon-name-part-type="genus">Cratera</tp:taxon-name-part> <tp:taxon-name-part taxon-name-part-type="species">cryptolineata</tp:taxon-name-part></tp:taxon-name></italic> sp. n. Abbreviations: – not measured; * after fixation; <abbrev xmlns:xlink="http://www.w3.org/1999/xlink" xlink:title="distance of gonopore from anterior end" id="ABBRID0E5NAE" xlink:type="simple">DG</abbrev> distance of gonopore from anterior end; <abbrev xmlns:xlink="http://www.w3.org/1999/xlink" xlink:title="distance of mouth from anterior end" id="ABBRID0EBOAE" xlink:type="simple">DM</abbrev> distance of mouth from anterior end; <abbrev xmlns:xlink="http://www.w3.org/1999/xlink" xlink:title="distance between mouth and gonopore" id="ABBRID0EEOAE" xlink:type="simple">DMG</abbrev> distance between mouth and gonopore; <abbrev xmlns:xlink="http://www.w3.org/1999/xlink" xlink:title="distance between prostatic vesicle and pharyngeal pouch" id="ABBRID0EHOAE" xlink:type="simple">DPVP</abbrev> distance between prostatic vesicle and pharyngeal pouch. The numbers given in parentheses represent the position relative to body length.</p></caption><table id="TID0E41AG" rules="all"><tbody><tr><th rowspan="1" colspan="1">Measurement</th><th rowspan="1" colspan="1">Holotype <named-content xmlns:xlink="http://www.w3.org/1999/xlink" content-type="dwc:institutional_code" xlink:type="simple">MZUSP</named-content><break/> PL.1690</th><th rowspan="1" colspan="1">Specimen <abbrev xmlns:xlink="http://www.w3.org/1999/xlink" content-type="institution" xlink:title="Museu de Zoologia da Universidade do Vale do Rio dos Sinos, São Leopoldo, state of Rio Grande do Sul, Brazil" id="ABBRID0E6OAE" xlink:type="simple">MZU</abbrev><break/> PL.00217</th><th rowspan="1" colspan="1">Specimen <abbrev xmlns:xlink="http://www.w3.org/1999/xlink" content-type="institution" xlink:title="Museu de Zoologia da Universidade do Vale do Rio dos Sinos, São Leopoldo, state of Rio Grande do Sul, Brazil" id="ABBRID0EIPAE" xlink:type="simple">MZU</abbrev> PL.00218</th><th rowspan="1" colspan="1">Specimen <abbrev xmlns:xlink="http://www.w3.org/1999/xlink" content-type="institution" xlink:title="Museu de Zoologia da Universidade do Vale do Rio dos Sinos, São Leopoldo, state of Rio Grande do Sul, Brazil" id="ABBRID0EQPAE" xlink:type="simple">MZU</abbrev> PL.00219</th></tr><tr><td rowspan="1" colspan="1">Maximum length in extension</td><td rowspan="1" colspan="1">50</td><td rowspan="1" colspan="1">43</td><td rowspan="1" colspan="1">52</td><td rowspan="1" colspan="1">45</td></tr><tr><td rowspan="1" colspan="1">Maximum width in extension</td><td rowspan="1" colspan="1">3</td><td rowspan="1" colspan="1">2</td><td rowspan="1" colspan="1">2</td><td rowspan="1" colspan="1">3</td></tr><tr><td rowspan="1" colspan="1">Length at rest</td><td rowspan="1" colspan="1">25</td><td rowspan="1" colspan="1">10</td><td rowspan="1" colspan="1">30</td><td rowspan="1" colspan="1">20</td></tr><tr><td rowspan="1" colspan="1">Width at rest</td><td rowspan="1" colspan="1">6</td><td rowspan="1" colspan="1">5</td><td rowspan="1" colspan="1">4</td><td rowspan="1" colspan="1">7</td></tr><tr><td rowspan="1" colspan="1">Length*</td><td rowspan="1" colspan="1">40</td><td rowspan="1" colspan="1">35</td><td rowspan="1" colspan="1">33</td><td rowspan="1" colspan="1">34</td></tr><tr><td rowspan="1" colspan="1">Width*</td><td rowspan="1" colspan="1">4</td><td rowspan="1" colspan="1">3</td><td rowspan="1" colspan="1">3.5</td><td rowspan="1" colspan="1">3.5</td></tr><tr><td rowspan="1" colspan="1">
                      <abbrev xmlns:xlink="http://www.w3.org/1999/xlink" xlink:title="distance of mouth from anterior end" id="ABBRID0EYSAE" xlink:type="simple">DM</abbrev>*</td><td rowspan="1" colspan="1">29 (72%)</td><td rowspan="1" colspan="1">27 (77%)</td><td rowspan="1" colspan="1">25 (76%)</td><td rowspan="1" colspan="1">27 (79%)</td></tr><tr><td rowspan="1" colspan="1">
                      <abbrev xmlns:xlink="http://www.w3.org/1999/xlink" xlink:title="distance of gonopore from anterior end" id="ABBRID0ELTAE" xlink:type="simple">DG</abbrev>*</td><td rowspan="1" colspan="1">37 (92%)</td><td rowspan="1" colspan="1">32.5 (93%)</td><td rowspan="1" colspan="1">30 (91%)</td><td rowspan="1" colspan="1">31 (91%)</td></tr><tr><td rowspan="1" colspan="1">
                      <abbrev xmlns:xlink="http://www.w3.org/1999/xlink" xlink:title="distance between mouth and gonopore" id="ABBRID0E5TAE" xlink:type="simple">DMG</abbrev>*</td><td rowspan="1" colspan="1">8</td><td rowspan="1" colspan="1">5.5</td><td rowspan="1" colspan="1">5</td><td rowspan="1" colspan="1">4</td></tr><tr><td rowspan="1" colspan="1">
                      <abbrev xmlns:xlink="http://www.w3.org/1999/xlink" xlink:title="distance between prostatic vesicle and pharyngeal pouch" id="ABBRID0ERUAE" xlink:type="simple">DPVP</abbrev>*</td><td rowspan="1" colspan="1">4</td><td rowspan="1" colspan="1">2.6</td><td rowspan="1" colspan="1">2.7</td><td rowspan="1" colspan="1">–</td></tr><tr><td rowspan="1" colspan="1">Ovaries</td><td rowspan="1" colspan="1">9 (22%)</td><td rowspan="1" colspan="1">8 (23%)</td><td rowspan="1" colspan="1">–</td><td rowspan="1" colspan="1">–</td></tr><tr><td rowspan="1" colspan="1">Anteriormost testes</td><td rowspan="1" colspan="1">9.5 (24%)</td><td rowspan="1" colspan="1">10 (29%)</td><td rowspan="1" colspan="1">–</td><td rowspan="1" colspan="1">–</td></tr><tr><td rowspan="1" colspan="1">Posteriormost testes</td><td rowspan="1" colspan="1">25.5 (64%)</td><td rowspan="1" colspan="1">23.5 (67%)</td><td rowspan="1" colspan="1">22 (67%)</td><td rowspan="1" colspan="1">–</td></tr><tr><td rowspan="1" colspan="1">Length of prostatic vesicle</td><td rowspan="1" colspan="1">0.4</td><td rowspan="1" colspan="1">0.3</td><td rowspan="1" colspan="1">0.3</td><td rowspan="1" colspan="1">0.35</td></tr><tr><td rowspan="1" colspan="1">Length of penis papilla</td><td rowspan="1" colspan="1">0.8</td><td rowspan="1" colspan="1">0.6</td><td rowspan="1" colspan="1">0.6</td><td rowspan="1" colspan="1">0.35</td></tr><tr><td rowspan="1" colspan="1">Length of male atrium</td><td rowspan="1" colspan="1">0.7</td><td rowspan="1" colspan="1">0.5</td><td rowspan="1" colspan="1">0.5</td><td rowspan="1" colspan="1">–</td></tr><tr><td rowspan="1" colspan="1">Length of female atrium</td><td rowspan="1" colspan="1">0.5</td><td rowspan="1" colspan="1">0.3</td><td rowspan="1" colspan="1">0.3</td><td rowspan="1" colspan="1">–</td></tr></tbody></table></table-wrap><p>Live specimens with <italic>dorsal surface</italic> homogeneous dark-brown (Fig. <xref ref-type="fig" rid="F1">1</xref>). Under stereomicroscope, greyish ground colour visible on anterior tip, on body margins, as well as on thin median stripe occurring along body except for cephalic region. Ventral surface light brown. After fixation, dorsal pigmentation becomes light brown with darker body margins, constituting marginal stripes; thin median stripe remains greyish (Figs <xref ref-type="fig" rid="F2">2</xref>, <xref ref-type="fig" rid="F2">4–5</xref>). Ventral surface becomes light grey.</p><fig id="F2" position="float" orientation="portrait"><label>Figures 2–5.</label><caption><p>
          <italic><tp:taxon-name><tp:taxon-name-part taxon-name-part-type="genus">Cratera</tp:taxon-name-part> <tp:taxon-name-part taxon-name-part-type="species">cryptolineata</tp:taxon-name-part></tp:taxon-name></italic> sp. n., dorsal view, <bold>2</bold> holotype, pattern of pigmentation <bold>3</bold> specimen <abbrev xmlns:xlink="http://www.w3.org/1999/xlink" content-type="institution" xlink:title="Museu de Zoologia da Universidade do Vale do Rio dos Sinos, São Leopoldo, state of Rio Grande do Sul, Brazil" id="ABBRID0EZZAE" xlink:type="simple">MZU</abbrev> PL.00217, eye pattern <bold>4–5</bold> holotype, anterior extremity (<bold>4</bold>) and median third of body (<bold>5</bold>).</p></caption><graphic xmlns:xlink="http://www.w3.org/1999/xlink" xlink:href="zookeys-643-001-g002.jpg" position="float" orientation="portrait" xlink:type="simple" id="oo_117031.jpg"/></fig><p>
              <italic>Eyes</italic> monolobate, initially uniserial, surround anterior tip (Figs <xref ref-type="fig" rid="F2">3–4</xref>). After first millimetre of body, eyes become larger and spread onto dorsal surface, occupying maximum width of about one-third of body width on either side of body. Eyes remain dorsal and relatively numerous towards posterior tip (Fig. <xref ref-type="fig" rid="F2">3</xref>). Inconspicuous clear halos may occur around dorsal eyes (Figs <xref ref-type="fig" rid="F2">4–5</xref>). Diameter of pigment cups 20–30 µm.</p><p>
              <bold>Sensory organs, epidermis and body musculature.</bold> <italic>Sensory pits</italic> (Figs <xref ref-type="fig" rid="F3">6–7</xref>), as simple invaginations (30–40 µm deep), contour anterior tip and occur ventromarginally in irregular, single row in anterior 1/6th of body. Creeping sole occupies the whole body width in pre-pharyngeal region (Fig. <xref ref-type="fig" rid="F3">11</xref>).</p><fig id="F3" position="float" orientation="portrait"><label>Figures 6–13.</label><caption><p>
          <italic><tp:taxon-name><tp:taxon-name-part taxon-name-part-type="genus">Cratera</tp:taxon-name-part> <tp:taxon-name-part taxon-name-part-type="species">cryptolineata</tp:taxon-name-part></tp:taxon-name></italic> sp. n., holotype, <bold>6–7</bold> anterior region, transverse section <bold>8–11</bold> pre-pharyngeal region, transverse sections: body margin (<bold>9</bold>), dorsal portion (<bold>10</bold>), ventral portion (<bold>11</bold>) <bold>12</bold> pharynx, sagittal section <bold>13</bold> ovary, sagittal section.</p></caption><graphic xmlns:xlink="http://www.w3.org/1999/xlink" xlink:href="zookeys-643-001-g003.jpg" position="float" orientation="portrait" xlink:type="simple" id="oo_117032.jpg"/></fig><p>Three types of glands discharge through whole epidermis of pre-pharyngeal region: rhabditogen glands with xanthophil secretion (ventrally with smaller rhabdites) <!--PageBreak-->and cyanophil glands with amorphous secretion, besides scarce xanthophil glands with fine granular secretion (Figs <xref ref-type="fig" rid="F3">10–11</xref>). Glandular margin (Figs <xref ref-type="fig" rid="F3">8–9</xref>) visible after first millimetre of body. At least four types of glands constitute glandular margin: numerous erythrophil glands with fine granules and xanthophil glands with coarse granules; scarcer cyanophil glands with fine granules and rhabditogen glands with xanthophil rhabdites. Glands discharging through anterior tip of body similar to those of pre-pharyngeal region (Figs <xref ref-type="fig" rid="F3">6–7</xref>).</p><p>
              <italic>Cutaneous musculature</italic> with usual three layers (circular, oblique and longitudinal layers); longitudinal layer with thick bundles (Figs <xref ref-type="fig" rid="F3">8–11</xref>, Table <xref ref-type="table" rid="T2">2</xref>), becoming progressively lower towards body margins. Thickness of cutaneous musculature between two and five times that of epidermis (Table <xref ref-type="table" rid="T2">2</xref>). Ventral musculature with similar thickness or slightly thicker than dorsal musculature at sagittal plane in pre-pharyngeal region (Table <xref ref-type="table" rid="T2">2</xref>). In relation to body height, cutaneous musculature thinner in pre-pharyngeal region than in cephalic region (Table <xref ref-type="table" rid="T2">2</xref>); thickness gradually diminishes towards anterior tip (Fig. <xref ref-type="fig" rid="F3">6</xref>).</p><table-wrap id="T2" position="float" orientation="portrait"><label>Table 2.</label><caption><p>Body height and cutaneous musculature in the median region of a transversal section of the <abbrev xmlns:xlink="http://www.w3.org/1999/xlink" id="ABBRID0ED5AE" xlink:type="simple"><def><p>pre-pharyngeal </p></def>(PP)</abbrev> and <abbrev xmlns:xlink="http://www.w3.org/1999/xlink" id="ABBRID0EO5AE" xlink:type="simple"><def><p>cephalic </p></def>(CE)</abbrev> regions, in micrometres, and ratio of the thickness of cutaneous musculature to the height of the body (<italic>mc:h</italic> index) of specimens of <italic><tp:taxon-name><tp:taxon-name-part taxon-name-part-type="genus">Cratera</tp:taxon-name-part> <tp:taxon-name-part taxon-name-part-type="species">cryptolineata</tp:taxon-name-part></tp:taxon-name></italic> sp. n.</p></caption><table id="TID0ERKBG" rules="all"><tbody><tr><th rowspan="2" colspan="1">Measurement</th><th rowspan="1" colspan="2">Holotype <named-content xmlns:xlink="http://www.w3.org/1999/xlink" content-type="dwc:institutional_code" xlink:type="simple">MZUSP</named-content> PL.1690</th><th rowspan="1" colspan="2">Specimen <abbrev xmlns:xlink="http://www.w3.org/1999/xlink" content-type="institution" xlink:title="Museu de Zoologia da Universidade do Vale do Rio dos Sinos, São Leopoldo, state of Rio Grande do Sul, Brazil" id="ABBRID0E36AE" xlink:type="simple">MZU</abbrev> PL.00217</th><th rowspan="1" colspan="1">Specimen <abbrev xmlns:xlink="http://www.w3.org/1999/xlink" content-type="institution" xlink:title="Museu de Zoologia da Universidade do Vale do Rio dos Sinos, São Leopoldo, state of Rio Grande do Sul, Brazil" id="ABBRID0EFAAG" xlink:type="simple">MZU</abbrev> PL.00218</th></tr><tr><th rowspan="1" colspan="1">
                      <abbrev xmlns:xlink="http://www.w3.org/1999/xlink" xlink:title="pre-pharyngeal" id="ABBRID0ENAAG" xlink:type="simple">PP</abbrev>
                    </th><th rowspan="1" colspan="1">
                      <abbrev xmlns:xlink="http://www.w3.org/1999/xlink" xlink:title="cephalic" id="ABBRID0EUAAG" xlink:type="simple">CE</abbrev>
                    </th><th rowspan="1" colspan="1">
                      <abbrev xmlns:xlink="http://www.w3.org/1999/xlink" xlink:title="pre-pharyngeal" id="ABBRID0E2AAG" xlink:type="simple">PP</abbrev>
                    </th><th rowspan="1" colspan="1">
                      <abbrev xmlns:xlink="http://www.w3.org/1999/xlink" xlink:title="cephalic" id="ABBRID0ECBAG" xlink:type="simple">CE</abbrev>
                    </th><th rowspan="1" colspan="1">
                      <abbrev xmlns:xlink="http://www.w3.org/1999/xlink" xlink:title="pre-pharyngeal" id="ABBRID0EJBAG" xlink:type="simple">PP</abbrev>
                    </th></tr><tr><td rowspan="1" colspan="1">Dorsal cutaneous musculature</td><td rowspan="1" colspan="1">50</td><td rowspan="1" colspan="1">47</td><td rowspan="1" colspan="1">43</td><td rowspan="1" colspan="1">51</td><td rowspan="1" colspan="1">45</td></tr><tr><td rowspan="1" colspan="1">Ventral cutaneous musculature</td><td rowspan="1" colspan="1">58</td><td rowspan="1" colspan="1">55</td><td rowspan="1" colspan="1">41</td><td rowspan="1" colspan="1">50</td><td rowspan="1" colspan="1">53</td></tr><tr><td rowspan="1" colspan="1">Dorsal epidermis</td><td rowspan="1" colspan="1">9</td><td rowspan="1" colspan="1">9</td><td rowspan="1" colspan="1">12</td><td rowspan="1" colspan="1">9</td><td rowspan="1" colspan="1">12</td></tr><tr><td rowspan="1" colspan="1">Ventral epidermis</td><td rowspan="1" colspan="1">25</td><td rowspan="1" colspan="1">12</td><td rowspan="1" colspan="1">19</td><td rowspan="1" colspan="1">12</td><td rowspan="1" colspan="1">19</td></tr><tr><td rowspan="1" colspan="1">Body height</td><td rowspan="1" colspan="1">1252</td><td rowspan="1" colspan="1">794</td><td rowspan="1" colspan="1">1054</td><td rowspan="1" colspan="1">818</td><td rowspan="1" colspan="1">955</td></tr><tr><td rowspan="1" colspan="1">
              <italic>Mc:h</italic> (%)</td><td rowspan="1" colspan="1">9</td><td rowspan="1" colspan="1">13</td><td rowspan="1" colspan="1">8</td><td rowspan="1" colspan="1">12</td><td rowspan="1" colspan="1">10</td></tr></tbody></table></table-wrap><p>
              <italic>Mesenchymal musculature</italic> (Figs <xref ref-type="fig" rid="F3">6</xref>, <xref ref-type="fig" rid="F3">8</xref>, <xref ref-type="fig" rid="F3">10–11</xref>) well developed, mainly composed of three layers: (1) dorsal subcutaneous, located close to cutaneous musculature, with decussate fibres (3–9 fibres thick), (2) supra-intestinal transverse (5–10 fibres thick) and (3) sub-intestinal transverse (6–15 fibres thick). Mesenchymal musculature less developed in anterior region (Fig. <xref ref-type="fig" rid="F3">6</xref>) than in pre-pharyngeal region.</p><!--PageBreak--><!--PageBreak--><!--PageBreak--><!--PageBreak--><p>
              <bold>Digestive system.</bold> <italic>Pharynx</italic> cylindrical, nearly 5% of body length, occupies 81% of pharyngeal pouch. Pharyngeal dorsal insertion posteriorly shifted next to end of anterior third of pharyngeal pouch. Mouth slightly posterior to dorsal insertion (Fig. <xref ref-type="fig" rid="F3">12</xref>). Oesophagus short, with folded walls. Oesophagus: pharynx ratio 5%–9%.</p><p>Pharynx and pharyngeal lumen lined by ciliated, cuboidal epithelium, becoming squamous towards pharyngeal tip, with insunk nuclei. Pharyngeal glands constituted by four gland types: erythrophil glands of two types (with coarse and fine granular secretion); xanthophil glands with fine granular secretion and cyanophil glands with amorphous secretion. Outer pharyngeal musculature (4–8 µm thick) comprised of subepithelial layer of longitudinal fibres followed by layer of circular fibres. Inner pharyngeal musculature (30–40 µm thick) composed of thick subepithelial layer with circular fibres, followed by thin layer of longitudinal fibres. Both muscle layers become thinner towards pharyngeal tip. Oesophagus lined by ciliated, cuboidal to columnar epithelium with some insunk nuclei; Musculature of oesophagus (60–100 µm thick) composed of thick subepithelial layer with circular fibres, followed by thin layer with longitudinal fibres.</p><p>
              <bold>Reproductive organs.</bold> <italic>Testes</italic> in one irregular row on either side of body, located beneath dorsal transverse mesenchymal muscles, between intestinal branches (Figs <xref ref-type="fig" rid="F3">8</xref>, <xref ref-type="fig" rid="F3">10</xref>), begin slightly posteriorly to ovaries, in anterior fourth of body, and extend to near root of the pharynx (Table <xref ref-type="table" rid="T1">1</xref>). Sperm ducts medial to ovovitelline ducts, under or among fibres of sub-intestinal transverse mesenchymal musculature, in pre-pharyngeal region (Fig. <xref ref-type="fig" rid="F3">11</xref>). They form spermiducal vesicles posteriorly to pharynx. Distally, spermiducal vesicles enter laterally into proximal portion of prostatic vesicle (Figs <xref ref-type="fig" rid="F4">14–15</xref>, <xref ref-type="fig" rid="F5">17</xref>). Extrabulbar prostatic vesicle, unpaired, located near common muscle coat, with proximal portion ample and distal portion tubular and sinuous. Proximal portion laterally expanded and T-shaped (Figs <xref ref-type="fig" rid="F4">15</xref>, <xref ref-type="fig" rid="F5">17</xref>), almost horizontal, but located closer to ventral epidermis than to dorsal epidermis (Figs <xref ref-type="fig" rid="F4">14</xref>, <xref ref-type="fig" rid="F5">16</xref>). Ejaculatory duct almost straight, opening through expansion at tip of penis papilla (Figs <xref ref-type="fig" rid="F4">14</xref>, <xref ref-type="fig" rid="F6">18</xref>). Male atrium without folds. Penis papilla conical and symmetrical, projecting into distal portion of female atrium (Figs <xref ref-type="fig" rid="F4">14</xref>–<xref ref-type="fig" rid="F6">18</xref>, Table <xref ref-type="table" rid="T1">1</xref>).</p><fig id="F4" position="float" orientation="portrait"><label>Figures 14–15.</label><caption><p>
          <italic><tp:taxon-name><tp:taxon-name-part taxon-name-part-type="genus">Cratera</tp:taxon-name-part> <tp:taxon-name-part taxon-name-part-type="species">cryptolineata</tp:taxon-name-part></tp:taxon-name></italic> sp. n., <bold>14</bold> holotype, sagittal composite reconstruction of copulatory apparatus <bold>15</bold> specimen <abbrev xmlns:xlink="http://www.w3.org/1999/xlink" content-type="institution" xlink:title="Museu de Zoologia da Universidade do Vale do Rio dos Sinos, São Leopoldo, state of Rio Grande do Sul, Brazil" id="ABBRID0EAJAG" xlink:type="simple">MZU</abbrev> PL.00219, horizontal composite reconstruction of copulatory apparatus.</p></caption><graphic xmlns:xlink="http://www.w3.org/1999/xlink" xlink:href="zookeys-643-001-g004.jpg" position="float" orientation="portrait" xlink:type="simple" id="oo_117033.jpg"/></fig><fig id="F5" position="float" orientation="portrait"><label>Figures 16–17.</label><caption><p>
          <italic><tp:taxon-name><tp:taxon-name-part taxon-name-part-type="genus">Cratera</tp:taxon-name-part> <tp:taxon-name-part taxon-name-part-type="species">cryptolineata</tp:taxon-name-part></tp:taxon-name></italic> sp. n., <bold>16</bold> holotype, copulatory apparatus, sagittal section <bold>17</bold> specimen <abbrev xmlns:xlink="http://www.w3.org/1999/xlink" content-type="institution" xlink:title="Museu de Zoologia da Universidade do Vale do Rio dos Sinos, São Leopoldo, state of Rio Grande do Sul, Brazil" id="ABBRID0ECKAG" xlink:type="simple">MZU</abbrev> PL.00219, copulatory apparatus, horizontal section.</p></caption><graphic xmlns:xlink="http://www.w3.org/1999/xlink" xlink:href="zookeys-643-001-g005.jpg" position="float" orientation="portrait" xlink:type="simple" id="oo_117034.jpg"/></fig><fig id="F6" position="float" orientation="portrait"><label>Figures 18–19.</label><caption><p>
          <italic><tp:taxon-name><tp:taxon-name-part taxon-name-part-type="genus">Cratera</tp:taxon-name-part> <tp:taxon-name-part taxon-name-part-type="species">cryptolineata</tp:taxon-name-part></tp:taxon-name></italic> sp. n., holotype, sagittal sections, <bold>18</bold> penis papilla <bold>19</bold> female organs. Arrows indicate lacunae.</p></caption><graphic xmlns:xlink="http://www.w3.org/1999/xlink" xlink:href="zookeys-643-001-g006.jpg" position="float" orientation="portrait" xlink:type="simple" id="oo_117036.jpg"/></fig><p>
              <italic>Sperm ducts</italic> lined with ciliated, cuboidal epithelium and coated with thin muscularis (approximately 2 µm thick) constituted of interwoven circular and longitudinal fibres. Prostatic vesicle lined with ciliated, tall columnar epithelium. Muscularis of prostatic vesicle (8–20 µm thick) comprises longitudinal and circular intermingled fibres. Ejaculatory duct lined with ciliated, columnar epithelium, with irregular height at expanded portion (Fig. <xref ref-type="fig" rid="F6">18</xref>). Muscle coat of ejaculatory duct thin (about 4 µm), mainly constituted of circular fibres. Numerous erythrophil glands with fine granular secretion as well as glands with amorphous cyanophil secretion open into both prostatic vesicle and ejaculatory duct. Penis papilla and male atrium columnar (nearly 40 µm thick) lined with non-ciliated, columnar epithelium. Xanthophil and erythrophil glands with fine granular secretion, besides glands with amorphous cyanophil secretion open through penis papilla and male atrium. Openings of cyanophil glands more numerous into male atrium and concentrated at dorso-lateral wall (Fig. <xref ref-type="fig" rid="F5">16</xref>). Muscula<!--PageBreak--><!--PageBreak-->ris of penis papilla (10–20 µm thick) and male atrium (6–10 μm thick) composed of subepithelial circular layer, followed by longitudinal layer.</p><p>
              <italic>Vitelline follicles</italic> (Figs <xref ref-type="fig" rid="F3">8</xref>, <xref ref-type="fig" rid="F3">10–11</xref>, <xref ref-type="fig" rid="F3">13</xref>) situated between intestinal branches. Ovaries ovoid (approximately 200 µm in diameter), dorsal to ventral nerve plate, in anterior fourth of body (Fig. <xref ref-type="fig" rid="F3">13</xref>, Table <xref ref-type="table" rid="T1">1</xref>). Ovovitelline ducts emerge dorsally from median third of ovaries (Fig. <xref ref-type="fig" rid="F3">13</xref>) and run posteriorly immediately above nerve plate. Ascending portion of ovovitelline ducts located lateral to female atrium. Common glandular ovovitelline duct short, located dorsally to posterior third of female atrium (Figs <xref ref-type="fig" rid="F4">14</xref>–<xref ref-type="fig" rid="F5">16</xref>, <xref ref-type="fig" rid="F6">19</xref>). Female genital duct dorso-anteriorly curved. Female atrium funnel-shaped without folds (Figs <xref ref-type="fig" rid="F5">16</xref>, <xref ref-type="fig" rid="F6">19</xref>), shorter than male atrium (Table <xref ref-type="table" rid="T1">1</xref>).</p><p>
              <italic>Ovovitelline ducts</italic> and common ovovitelline duct lined with ciliated, columnar epithelium and covered with 5-μm-thick layer of intermingled circular and longitudinal muscle fibres. Numerous shell glands with erythrophil secretion empty into common glandular ovovitelline duct as well as into distal half of ascending portion of ovovitelline ducts (Figs <xref ref-type="fig" rid="F4">14</xref>–<xref ref-type="fig" rid="F5">16</xref>, <xref ref-type="fig" rid="F6">19</xref>). Epithelial lining of female genital duct and atrium with irregular height (40–90 µm thick), stratified appearance; epithelial cells with some lacunae containing secretion (Fig. <xref ref-type="fig" rid="F6">19</xref>). Abundant cyanophil glands with amorphous secretion and erythrophil glands with fine granular secretion, as well as few xanthophil glands with fine granular secretion open into female duct and atrium. Muscularis of female duct and atrium (10–20 µm thick) composed of interwoven longitudinal and circular fibres. Specimens <abbrev xmlns:xlink="http://www.w3.org/1999/xlink" content-type="institution" xlink:title="Museu de Zoologia da Universidade do Vale do Rio dos Sinos, São Leopoldo, state of Rio Grande do Sul, Brazil" id="ABBRID0EAOAG" xlink:type="simple">MZU</abbrev> PL.00218, <abbrev xmlns:xlink="http://www.w3.org/1999/xlink" content-type="institution" xlink:title="Museu de Zoologia da Universidade do Vale do Rio dos Sinos, São Leopoldo, state of Rio Grande do Sul, Brazil" id="ABBRID0EEOAG" xlink:type="simple">MZU</abbrev> PL.00217 and <abbrev xmlns:xlink="http://www.w3.org/1999/xlink" content-type="institution" xlink:title="Museu de Zoologia da Universidade do Vale do Rio dos Sinos, São Leopoldo, state of Rio Grande do Sul, Brazil" id="ABBRID0EIOAG" xlink:type="simple">MZU</abbrev> PL.00219 not fully mature, with poorly developed vitelline follicles, but showing shell glands opening into ovovitelline ducts and common glandular oviduct.</p><p>Male and female <italic>atria</italic> with ample communication, without separating folds (Figs <xref ref-type="fig" rid="F4">14</xref>–<xref ref-type="fig" rid="F5">17</xref>). Common muscle coat thin along both male and female atria, thicker dorsally than ventrally, composed of circular, longitudinal and oblique fibres. Gonoduct vertical, lined with ciliated, columnar epithelium. Numerous cyanophil glands with amorphous <!--PageBreak-->secretion and rhabditogen glands with xanthophil secretion, as well as scarce erythrophil glands with fine granular secretion empty into gonoduct. Muscularis of gonoduct comprised of subepithelial layer of circular fibres, followed by longitudinal layer.</p></tp:treatment-sec><tp:treatment-sec sec-type="etymology" id="SECID0E1OAG"><title>Etymology.</title><p>The specific name is a composite of the Greek adjective <italic>kryptós</italic> (hidden) and the Latin noun <italic>linea</italic> (stripe), referring to the thin median stripe, visible only under the stereomicroscope.</p></tp:treatment-sec><tp:treatment-sec sec-type="distribution" id="SECID0EEPAG"><title>Distribution.</title><p>Known only from the type locality.</p></tp:treatment-sec></tp:taxon-treatment>
