# Supplementary material for: Three new species of Cratera Carbayo et al., 2013 from Araucaria forests with a key to species of the genus (Platyhelminthes, Continenticola)
Source: Zookeys. 2017 Jan 5;(643):1–32. doi: 10.3897/zookeys.643.11093 (PMC5242264; doi:10.3897/zookeys.643.11093)
Supplement: XML Treatment for Cratera nigrimarginata [file zookeys.643.11093-treatment2.xml]

<!DOCTYPE tp:taxon-treatment
  PUBLIC "-//TaxonX//DTD Taxonomic Treatment Publishing DTD v0 20100105//EN" "tax-treatment-NSO.dtd">
<tp:taxon-treatment xmlns:tp="http://www.plazi.org/taxpub"><tp:treatment-meta><kwd-group><label>Taxon classification</label><kwd><named-content content-type="kingdom">Animalia</named-content></kwd><kwd><named-content content-type="order">Tricladida</named-content></kwd><kwd><named-content content-type="family">Geoplanidae</named-content></kwd></kwd-group><mixed-citation publication-type="journal"><person-group><name><surname>Rossi</surname><given-names>Ilana</given-names></name><name><surname>Leal-Zanchet</surname><given-names>Ana</given-names></name></person-group><article-title>Three new species of <italic><tp:taxon-name><tp:taxon-name-part taxon-name-part-type="genus">Cratera</tp:taxon-name-part></tp:taxon-name></italic> Carbayo et al., 2013 from <italic><tp:taxon-name><tp:taxon-name-part taxon-name-part-type="genus">Araucaria</tp:taxon-name-part></tp:taxon-name></italic> forests with a key to species of the genus (<tp:taxon-name><tp:taxon-name-part taxon-name-part-type="phylum">Platyhelminthes</tp:taxon-name-part></tp:taxon-name>, <tp:taxon-name><tp:taxon-name-part taxon-name-part-type="suborder">Continenticola</tp:taxon-name-part></tp:taxon-name>)</article-title><source>Zookeys</source><day>5</day><month>1</month><year>2017</year><volume>2017</volume><issue>643</issue><fpage>1</fpage><lpage>32</lpage><pub-id pub-id-type="doi">10.3897/zookeys.643.11093</pub-id></mixed-citation></tp:treatment-meta><tp:nomenclature><tp:taxon-name>
              <tp:taxon-name-part taxon-name-part-type="genus">Cratera</tp:taxon-name-part>
              <tp:taxon-name-part taxon-name-part-type="species">nigrimarginata</tp:taxon-name-part>
              <object-id xmlns:xlink="http://www.w3.org/1999/xlink" content-type="zoobank" xlink:type="simple">http://zoobank.org/2EA2144E-2F1B-4752-9CBB-2AD34CA51633</object-id>
            </tp:taxon-name><tp:taxon-status xmlns:xlink="http://www.w3.org/1999/xlink" xlink:type="simple">sp. n.</tp:taxon-status></tp:nomenclature><tp:treatment-sec sec-type="material" id="SECID0EMQAG"><title>Material examined.</title><p>Holotype: <named-content xmlns:xlink="http://www.w3.org/1999/xlink" content-type="dwc:institutional_code" xlink:type="simple">MZUSP</named-content> PL.1691: <italic>leg.</italic> I. Rossi, 18 July 2015, General Carneiro (<tp:taxon-name><tp:taxon-name-part taxon-name-part-type="genus">Araucaria</tp:taxon-name-part></tp:taxon-name> Natural Heritage Private Reserve), state of Paraná, Brazil – anterior region in three fragments on 114 slides; pre-pharyngeal region: transverse sections on 10 slides; pharynx: sagittal sections on 19 slides; copulatory apparatus: sagittal sections on 17 slides.</p><p>Other specimens: all specimens sampled in the same locality as the holotype. <abbrev xmlns:xlink="http://www.w3.org/1999/xlink" content-type="institution" xlink:title="Museu de Zoologia da Universidade do Vale do Rio dos Sinos, São Leopoldo, state of Rio Grande do Sul, Brazil" id="ABBRID0EARAG" xlink:type="simple">MZU</abbrev> PL.00220: <italic>leg.</italic> I. Rossi, 6 February 2015 – anterior tip: transverse sections on 24 slides; anterior region at the level of the ovaries: sagittal sections on 78 slides; pre-pharyngeal region: transverse sections on 16 slides; pharynx: sagittal sections on 40 slides; copulatory apparatus: sagittal sections on 33 slides. <abbrev xmlns:xlink="http://www.w3.org/1999/xlink" content-type="institution" xlink:title="Museu de Zoologia da Universidade do Vale do Rio dos Sinos, São Leopoldo, state of Rio Grande do Sul, Brazil" id="ABBRID0EGRAG" xlink:type="simple">MZU</abbrev> PL.00221: <italic>leg.</italic> J. L. A. Braccini, 4 June 2015 – copulatory apparatus: horizontal sections on 20 slides.</p></tp:treatment-sec><tp:treatment-sec sec-type="diagnosis" id="SECID0EMRAG"><title>Diagnosis.</title><p>Species of <italic><tp:taxon-name><tp:taxon-name-part taxon-name-part-type="genus">Cratera</tp:taxon-name-part></tp:taxon-name></italic> with light-brownish dorsal colour bordered by dark margins; eyes dorsal with clear halos and bilobed appearance; pharynx cylindrical; prostatic vesicle with unbranched and dilated proximal portion; tip of penis papilla with infolds projecting into ejaculatory duct; cyanophil glands pierce male atrium evenly distributed.</p></tp:treatment-sec><tp:treatment-sec sec-type="description" id="SECID0EZRAG"><title>Description.</title><p>
              <bold>External features.</bold> <italic>Body</italic> elongate, flat and with parallel margins; anterior tip rounded and posterior tip pointed (Figs <xref ref-type="fig" rid="F7">20–22</xref>). When creeping, maximum length 57mm. After fixation, maximum length 47mm. Mouth and gonopore located at posterior fourth of body (Table <xref ref-type="table" rid="T3">3</xref>).</p><fig id="F7" position="float" orientation="portrait"><label>Figures 20–22.</label><caption><p>
          <italic><tp:taxon-name><tp:taxon-name-part taxon-name-part-type="genus">Cratera</tp:taxon-name-part> <tp:taxon-name-part taxon-name-part-type="species">nigrimarginata</tp:taxon-name-part></tp:taxon-name></italic> sp. n., habitus, dorsal view, <bold>20</bold> holotype, anterior region <bold>21</bold> specimen <abbrev xmlns:xlink="http://www.w3.org/1999/xlink" content-type="institution" xlink:title="Museu de Zoologia da Universidade do Vale do Rio dos Sinos, São Leopoldo, state of Rio Grande do Sul, Brazil" id="ABBRID0EETAG" xlink:type="simple">MZU</abbrev> PL.00220 with part of ventral surface visible <bold>22</bold> specimen <abbrev xmlns:xlink="http://www.w3.org/1999/xlink" content-type="institution" xlink:title="Museu de Zoologia da Universidade do Vale do Rio dos Sinos, São Leopoldo, state of Rio Grande do Sul, Brazil" id="ABBRID0EKTAG" xlink:type="simple">MZU</abbrev> PL.00221.</p></caption><graphic xmlns:xlink="http://www.w3.org/1999/xlink" xlink:href="zookeys-643-001-g007.jpg" position="float" orientation="portrait" xlink:type="simple" id="oo_117038.jpg"/></fig><table-wrap id="T3" position="float" orientation="portrait"><label>Table 3.</label><caption><p>Measurements, in mm, of specimens of <italic><tp:taxon-name><tp:taxon-name-part taxon-name-part-type="genus">Cratera</tp:taxon-name-part> <tp:taxon-name-part taxon-name-part-type="species">nigrimarginata</tp:taxon-name-part></tp:taxon-name></italic> sp. n. Abbreviations: – not measured; * after fixation; <abbrev xmlns:xlink="http://www.w3.org/1999/xlink" id="ABBRID0EJUAG" xlink:type="simple">DG<def><p> distance of gonopore from anterior end</p></def></abbrev>; <abbrev xmlns:xlink="http://www.w3.org/1999/xlink" id="ABBRID0ESUAG" xlink:type="simple">DM<def><p> distance of mouth from anterior end</p></def></abbrev>; <abbrev xmlns:xlink="http://www.w3.org/1999/xlink" id="ABBRID0E2UAG" xlink:type="simple">DMG<def><p> distance between mouth and gonopore</p></def></abbrev>; <abbrev xmlns:xlink="http://www.w3.org/1999/xlink" id="ABBRID0EEVAG" xlink:type="simple">DPVP<def><p> distance between prostatic vesicle and pharyngeal pouch</p></def></abbrev>. The numbers given in parentheses represent the position relative to body length.</p></caption><table id="TID0EYXBG" rules="all"><tbody><tr><th rowspan="1" colspan="1">Measurement</th><th rowspan="1" colspan="1">Holotype <named-content xmlns:xlink="http://www.w3.org/1999/xlink" content-type="dwc:institutional_code" xlink:type="simple">MZUSP</named-content> PL.1691</th><th rowspan="1" colspan="1">Specimen <abbrev xmlns:xlink="http://www.w3.org/1999/xlink" content-type="institution" xlink:title="Museu de Zoologia da Universidade do Vale do Rio dos Sinos, São Leopoldo, state of Rio Grande do Sul, Brazil" id="ABBRID0EBWAG" xlink:type="simple">MZU</abbrev> PL.00220</th><th rowspan="1" colspan="1">Specimen <abbrev xmlns:xlink="http://www.w3.org/1999/xlink" content-type="institution" xlink:title="Museu de Zoologia da Universidade do Vale do Rio dos Sinos, São Leopoldo, state of Rio Grande do Sul, Brazil" id="ABBRID0EJWAG" xlink:type="simple">MZU</abbrev> PL.00221</th></tr><tr><td rowspan="1" colspan="1">Maximum length in extension</td><td rowspan="1" colspan="1">55</td><td rowspan="1" colspan="1">57</td><td rowspan="1" colspan="1">55</td></tr><tr><td rowspan="1" colspan="1">Maximum width in extension</td><td rowspan="1" colspan="1">4</td><td rowspan="1" colspan="1">4</td><td rowspan="1" colspan="1">4</td></tr><tr><td rowspan="1" colspan="1">Length at rest</td><td rowspan="1" colspan="1">30</td><td rowspan="1" colspan="1">46</td><td rowspan="1" colspan="1">35</td></tr><tr><td rowspan="1" colspan="1">Width at rest</td><td rowspan="1" colspan="1">6</td><td rowspan="1" colspan="1">5</td><td rowspan="1" colspan="1">5</td></tr><tr><td rowspan="1" colspan="1">Length*</td><td rowspan="1" colspan="1">46</td><td rowspan="1" colspan="1">47</td><td rowspan="1" colspan="1">45</td></tr><tr><td rowspan="1" colspan="1">Width*</td><td rowspan="1" colspan="1">5</td><td rowspan="1" colspan="1">5.5</td><td rowspan="1" colspan="1">4.5</td></tr><tr><td rowspan="1" colspan="1">
                      <abbrev xmlns:xlink="http://www.w3.org/1999/xlink" xlink:title="distance of mouth from anterior end" id="ABBRID0E6YAG" xlink:type="simple">DM</abbrev>*</td><td rowspan="1" colspan="1">35.5 (77%)</td><td rowspan="1" colspan="1">37 (79%)</td><td rowspan="1" colspan="1">37 (82%)</td></tr><tr><td rowspan="1" colspan="1">
                      <abbrev xmlns:xlink="http://www.w3.org/1999/xlink" xlink:title="distance of gonopore from anterior end" id="ABBRID0ERZAG" xlink:type="simple">DG</abbrev>*</td><td rowspan="1" colspan="1">43.5 (94%)</td><td rowspan="1" colspan="1">42 (89%)</td><td rowspan="1" colspan="1">41 (91%)</td></tr><tr><td rowspan="1" colspan="1">
                      <abbrev xmlns:xlink="http://www.w3.org/1999/xlink" xlink:title="distance between mouth and gonopore" id="ABBRID0ED1AG" xlink:type="simple">DMG</abbrev>*</td><td rowspan="1" colspan="1">8</td><td rowspan="1" colspan="1">5</td><td rowspan="1" colspan="1">4</td></tr><tr><td rowspan="1" colspan="1">
                      <abbrev xmlns:xlink="http://www.w3.org/1999/xlink" xlink:title="distance between prostatic vesicle and pharyngeal pouch" id="ABBRID0EV1AG" xlink:type="simple">DPVP</abbrev>*</td><td rowspan="1" colspan="1">0.7</td><td rowspan="1" colspan="1">0.6</td><td rowspan="1" colspan="1">0.8</td></tr><tr><td rowspan="1" colspan="1">Ovaries</td><td rowspan="1" colspan="1">10 (22%)</td><td rowspan="1" colspan="1">11.5 (24%)</td><td rowspan="1" colspan="1">–</td></tr><tr><td rowspan="1" colspan="1">Anteriormost testes</td><td rowspan="1" colspan="1">13 (28%)</td><td rowspan="1" colspan="1">15.5 (33%)</td><td rowspan="1" colspan="1">–</td></tr><tr><td rowspan="1" colspan="1">Posteriormost testes</td><td rowspan="1" colspan="1">30.5 (66%)</td><td rowspan="1" colspan="1">33.5 (71%)</td><td rowspan="1" colspan="1">–</td></tr><tr><td rowspan="1" colspan="1">Length of prostatic vesicle</td><td rowspan="1" colspan="1">0.8</td><td rowspan="1" colspan="1">0.8</td><td rowspan="1" colspan="1">0.7</td></tr><tr><td rowspan="1" colspan="1">Length of penis papilla</td><td rowspan="1" colspan="1">1.2</td><td rowspan="1" colspan="1">1.3</td><td rowspan="1" colspan="1">1</td></tr><tr><td rowspan="1" colspan="1">Length of male atrium</td><td rowspan="1" colspan="1">0.9</td><td rowspan="1" colspan="1">0.9</td><td rowspan="1" colspan="1">0.9</td></tr><tr><td rowspan="1" colspan="1">Length of female atrium</td><td rowspan="1" colspan="1">1.2</td><td rowspan="1" colspan="1">1.6</td><td rowspan="1" colspan="1">1.2</td></tr></tbody></table></table-wrap><p>Live animals with dorsal surface light-brownish, constituting broad band, bordered by greyish or black margins; cephalic region greyish (Figs <xref ref-type="fig" rid="F7">20–22</xref>). Ventral surface pale yellow (Fig. <xref ref-type="fig" rid="F7">21</xref>). Under stereomicroscope, dorsal band bordered by thin black paramarginal stripes. After fixation, besides dorsal band and paramarginal stripes, dorsal surface may contain inconspicuous median stripe (Fig. <xref ref-type="fig" rid="F8">23</xref>); ventral surface becomes whitish with greyish margins and anterior tip. In preserved specimens, dorsal band with maximum width of about two thirds of body width. Paramarginal stripes, with nearly 1/12<sup>th</sup> of body width, begin behind the cephalic region (approximately anterior 1/9<sup>th</sup> of body) and converge towards posterior tip (Figs <xref ref-type="fig" rid="F8">23</xref>, <xref ref-type="fig" rid="F8">25</xref>).</p><fig id="F8" position="float" orientation="portrait"><label>Figures 23–26.</label><caption><p>
          <italic><tp:taxon-name><tp:taxon-name-part taxon-name-part-type="genus">Cratera</tp:taxon-name-part> <tp:taxon-name-part taxon-name-part-type="species">nigrimarginata</tp:taxon-name-part></tp:taxon-name></italic> sp. n., dorsal view, <bold>23</bold> holotype, pattern of pigmentation <bold>24–26</bold> specimen <abbrev xmlns:xlink="http://www.w3.org/1999/xlink" content-type="institution" xlink:title="Museu de Zoologia da Universidade do Vale do Rio dos Sinos, São Leopoldo, state of Rio Grande do Sul, Brazil" id="ABBRID0ER6AG" xlink:type="simple">MZU</abbrev> PL.00220, eye pattern (<bold>24</bold>), anterior extremity (<bold>25</bold>) and median third of body (<bold>26</bold>).</p></caption><graphic xmlns:xlink="http://www.w3.org/1999/xlink" xlink:href="zookeys-643-001-g008.jpg" position="float" orientation="portrait" xlink:type="simple" id="oo_117040.jpg"/></fig><p>
              <italic>Eyes</italic>, initially uniserial and monolobate, surround anterior tip (Figs <xref ref-type="fig" rid="F8">24–25</xref>). After second millimetre of body, eyes become larger and with bilobated appearance (Fig. <xref ref-type="fig" rid="F9">27</xref>), spreading onto dorsal surface and occupying almost all body width in anterior <!--PageBreak-->third of body (Fig. <xref ref-type="fig" rid="F8">24</xref>). Some eyes surrounded by inconspicuous small clear halos over paramarginal stripes (Figs <xref ref-type="fig" rid="F8">25–26</xref>). Eyes less numerous towards posterior tip. Diameter of pigment cups 15–40 µm.</p><fig id="F9" position="float" orientation="portrait"><label>Figures 27–34.</label><caption><p>
          <italic><tp:taxon-name><tp:taxon-name-part taxon-name-part-type="genus">Cratera</tp:taxon-name-part> <tp:taxon-name-part taxon-name-part-type="species">nigrimarginata</tp:taxon-name-part></tp:taxon-name></italic> sp. n., holotype, <bold>27</bold> dorsal eye, horizontal section <bold>28</bold> anterior region of body, transverse section <bold>29–32</bold> pre-pharyngeal region, transverse sections, body margin (<bold>30</bold>), dorsal portion (<bold>31</bold>), ventral portion (<bold>32</bold>) <bold>33</bold> pharynx, sagittal section <bold>34</bold> ovary, sagittal section.</p></caption><graphic xmlns:xlink="http://www.w3.org/1999/xlink" xlink:href="zookeys-643-001-g009.jpg" position="float" orientation="portrait" xlink:type="simple" id="oo_117041.jpg"/></fig><!--PageBreak--><p>
              <bold>Sensory organs, epidermis and body musculature.</bold> <italic>Sensory pits</italic> (Fig. <xref ref-type="fig" rid="F9">28</xref>), as simple invaginations (30–40 µm deep), contour anterior tip and occur ventromarginally in irregular, single row in anterior 1/8th of body. Creeping sole occupies 90% of body width in pre-pharyngeal region.</p><p>Three types of glands discharge through whole epidermis of pre-pharyngeal region: rhabditogen cells with xanthophil secretion (ventrally with smaller rhabdites), cyanophil glands with amorphous secretion and xanthophil glands with fine granular secretion (Figs <xref ref-type="fig" rid="F9">31–32</xref>). Few erythrophil glands with fine granular secretion open through ventral epidermis. Glandular margin conspicuous (Figs <xref ref-type="fig" rid="F9">29–30</xref>), after first millimetre of body. At least five types of glands constitute glandular margin: xanthophil glands with coarse granules of two types (heavily and slightly stained), cyanophil glands of two types (coarse granular and amorphous secretion) and erythrophil glands with coarse granules. Glands discharging through anterior tip of body similar to those of pre-pharyngeal region (Fig. <xref ref-type="fig" rid="F9">28</xref>).</p><p>
              <italic>Cutaneous musculature</italic> with usual three layers (circular, oblique and longitudinal layers); longitudinal layer with thick bundles (Figs <xref ref-type="fig" rid="F9">29–32</xref>, Table <xref ref-type="table" rid="T4">4</xref>). Thickness of cu<!--PageBreak--><!--PageBreak-->taneous musculature between two and four times that of epidermis (Table <xref ref-type="table" rid="T4">4</xref>). Ventral musculature with similar thickness or slightly thicker than dorsal musculature at sagittal plane in pre-pharyngeal region (Table <xref ref-type="table" rid="T4">4</xref>). Musculature becoming progressively lower towards body margins. In relation to body height, cutaneous musculature thinner in pre-pharyngeal region than in cephalic region, especially ventral musculature (Table <xref ref-type="table" rid="T4">4</xref>, Fig. <xref ref-type="fig" rid="F9">28</xref>); thickness gradually diminishes towards anterior tip.</p><table-wrap id="T4" position="float" orientation="portrait"><label>Table 4.</label><caption><p>Body height and cutaneous musculature in the median region of a transverse section of the <abbrev xmlns:xlink="http://www.w3.org/1999/xlink" id="ABBRID0EBEBG" xlink:type="simple"><def><p>pre-pharyngeal </p></def>(PP)</abbrev> and <abbrev xmlns:xlink="http://www.w3.org/1999/xlink" id="ABBRID0EMEBG" xlink:type="simple"><def><p>cephalic </p></def>(CE)</abbrev> regions, in micrometres, and ratio of the thickness of cutaneous musculature to the height of the body (mc:h index) of specimens of <italic><tp:taxon-name><tp:taxon-name-part taxon-name-part-type="genus">Cratera</tp:taxon-name-part> <tp:taxon-name-part taxon-name-part-type="species">nigrimarginata</tp:taxon-name-part></tp:taxon-name></italic> sp. n.</p></caption><table id="TID0EDGAI" rules="all"><tbody><tr><th rowspan="2" colspan="1">Measurement</th><th rowspan="1" colspan="2">Holotype <named-content xmlns:xlink="http://www.w3.org/1999/xlink" content-type="dwc:institutional_code" xlink:type="simple">MZUSP</named-content> PL.1691</th><th rowspan="1" colspan="2">Specimen <abbrev xmlns:xlink="http://www.w3.org/1999/xlink" content-type="institution" xlink:title="Museu de Zoologia da Universidade do Vale do Rio dos Sinos, São Leopoldo, state of Rio Grande do Sul, Brazil" id="ABBRID0EYFBG" xlink:type="simple">MZU</abbrev> PL.00220</th></tr><tr><th rowspan="1" colspan="1">
                      <abbrev xmlns:xlink="http://www.w3.org/1999/xlink" xlink:title="pre-pharyngeal" id="ABBRID0EAGBG" xlink:type="simple">PP</abbrev>
                    </th><th rowspan="1" colspan="1">
                      <abbrev xmlns:xlink="http://www.w3.org/1999/xlink" xlink:title="cephalic" id="ABBRID0EHGBG" xlink:type="simple">CE</abbrev>
                    </th><th rowspan="1" colspan="1">
                      <abbrev xmlns:xlink="http://www.w3.org/1999/xlink" xlink:title="pre-pharyngeal" id="ABBRID0EOGBG" xlink:type="simple">PP</abbrev>
                    </th><th rowspan="1" colspan="1">
                      <abbrev xmlns:xlink="http://www.w3.org/1999/xlink" xlink:title="cephalic" id="ABBRID0EVGBG" xlink:type="simple">CE</abbrev>
                    </th></tr><tr><td rowspan="1" colspan="1">Dorsal cutaneous musculature</td><td rowspan="1" colspan="1">71</td><td rowspan="1" colspan="1">37</td><td rowspan="1" colspan="1">72</td><td rowspan="1" colspan="1">35</td></tr><tr><td rowspan="1" colspan="1">Ventral cutaneous musculature</td><td rowspan="1" colspan="1">85</td><td rowspan="1" colspan="1">85</td><td rowspan="1" colspan="1">70</td><td rowspan="1" colspan="1">77</td></tr><tr><td rowspan="1" colspan="1">Dorsal epidermis</td><td rowspan="1" colspan="1">15</td><td rowspan="1" colspan="1">15</td><td rowspan="1" colspan="1">19</td><td rowspan="1" colspan="1">15</td></tr><tr><td rowspan="1" colspan="1">Ventral epidermis</td><td rowspan="1" colspan="1">22</td><td rowspan="1" colspan="1">15</td><td rowspan="1" colspan="1">22</td><td rowspan="1" colspan="1">15</td></tr><tr><td rowspan="1" colspan="1">Body height</td><td rowspan="1" colspan="1">1277</td><td rowspan="1" colspan="1">484</td><td rowspan="1" colspan="1">1104</td><td rowspan="1" colspan="1">484</td></tr><tr><td rowspan="1" colspan="1">
              <italic>Mc:h</italic> (%)</td><td rowspan="1" colspan="1">12</td><td rowspan="1" colspan="1">25</td><td rowspan="1" colspan="1">13</td><td rowspan="1" colspan="1">23</td></tr></tbody></table></table-wrap><p>
              <italic>Mesenchymal musculature</italic> (Figs <xref ref-type="fig" rid="F9">28–29</xref>, <xref ref-type="fig" rid="F9">31–32</xref>) well developed, mainly composed of three layers: (1) dorsal subcutaneous, located close to cutaneous musculature, with decussate fibres (6–10 fibres thick), (2) supra-intestinal transverse (8–14 fibres thick) and (3) sub-intestinal transverse (10–18 fibres thick). Mesenchymal musculature more developed in cephalic region (Fig. <xref ref-type="fig" rid="F9">28</xref>) than in pre-pharyngeal region, especially dorsal subcutaneous musculature (12–20 fibres thick).</p><p>
              <bold>Digestive system.</bold> <italic>Pharynx</italic> cylindrical, approximately 6% of body length, occupies 70% of pharyngeal pouch. Pharyngeal dorsal insertion slightly shifted posteriorly (Fig. <xref ref-type="fig" rid="F9">33</xref>); mouth in median third of pharyngeal pouch. Oesophagus short with folded wall. Oesophagus: pharynx ratio 4%–12%.</p><p>Pharynx and pharyngeal lumen lined by ciliated, cuboidal epithelium with insunk nuclei. Pharyngeal glands constituted by four secretory cell types: abundant erythrophil glands with fine granular secretion, xanthophil glands with coarse granular secretion, as well as two types of cyanophil glands (with amorphous and fine granular secretions). Outer pharyngeal musculature (10–30 µm thick) comprised of thin subepithelial layer of circular fibres, followed by thin layer of longitudinal fibres. Inner pharyngeal musculature (70–90 µm thick) comprises thick subepithelial layer of circular fibres, followed by thinner layer of longitudinal fibres. Outer and inner muscle layers gradually become thinner towards pharyngeal tip. Oesophagus lined by ciliated, cuboidal to columnar epithelium with insunk nuclei. Musculature of oesophagus (70–120 µm thick) composed of thick layer with circular fibres, followed by layer of longitudinal fibres.</p><p>
              <bold>Reproductive organs.</bold> <italic>Testes</italic> in one irregular row on either side of body, located beneath dorsal transverse mesenchymal muscles (Figs <xref ref-type="fig" rid="F9">29</xref>, <xref ref-type="fig" rid="F9">31</xref>), begin slightly posteriorly to ovaries, in anterior third of body, and extend to near root of pharynx (Table <xref ref-type="table" rid="T3">3</xref>). <!--PageBreak-->Sperm ducts medial to ovovitelline ducts, among fibres of sub-intestinal transverse mesenchymal musculature, forming spermiducal vesicles laterally to pharynx. Distally, spermiducal vesicles penetrate into lateral wall of proximal portion of prostatic vesicle (Figs <xref ref-type="fig" rid="F10">35–36</xref>, <xref ref-type="fig" rid="F11">38</xref>). Prostatic vesicle extrabulbar, unpaired, consisting of two portions: proximal portion short and dilated and distal portion tubular and sinuous. Proximal portion displaced ventrally in relation to distal portion and located closer to ventral epidermis than to dorsal epidermis (Figs <xref ref-type="fig" rid="F10">35</xref>, <xref ref-type="fig" rid="F11">37</xref>). Prostatic vesicle of specimen <abbrev xmlns:xlink="http://www.w3.org/1999/xlink" content-type="institution" xlink:title="Museu de Zoologia da Universidade do Vale do Rio dos Sinos, São Leopoldo, state of Rio Grande do Sul, Brazil" id="ABBRID0E2LBG" xlink:type="simple">MZU</abbrev> PL.00220 showing larger lumen, filled with secretions. Ejaculatory duct almost straight, expanding at tip of penis papilla. Male atrium without folds. Penis papilla conical and symmetrical (Figs <xref ref-type="fig" rid="F10">35</xref>–<xref ref-type="fig" rid="F11">38</xref>, Table <xref ref-type="table" rid="T3">3</xref>). Tip of penis papilla occupying distal part of female atrium; with infolds projecting into ejaculatory duct (Fig. <xref ref-type="fig" rid="F12">40</xref>).</p><fig id="F10" position="float" orientation="portrait"><label>Figures 35–36.</label><caption><p>
          <italic><tp:taxon-name><tp:taxon-name-part taxon-name-part-type="genus">Cratera</tp:taxon-name-part> <tp:taxon-name-part taxon-name-part-type="species">nigrimarginata</tp:taxon-name-part></tp:taxon-name></italic> sp. n., <bold>35</bold> holotype, sagittal composite reconstruction of copulatory apparatus <bold>36</bold> specimen <abbrev xmlns:xlink="http://www.w3.org/1999/xlink" content-type="institution" xlink:title="Museu de Zoologia da Universidade do Vale do Rio dos Sinos, São Leopoldo, state of Rio Grande do Sul, Brazil" id="ABBRID0EINBG" xlink:type="simple">MZU</abbrev> PL.00221, horizontal composite reconstruction of copulatory apparatus.</p></caption><graphic xmlns:xlink="http://www.w3.org/1999/xlink" xlink:href="zookeys-643-001-g010.jpg" position="float" orientation="portrait" xlink:type="simple" id="oo_117043.jpg"/></fig><fig id="F11" position="float" orientation="portrait"><label>Figures 37–38.</label><caption><p>
          <italic><tp:taxon-name><tp:taxon-name-part taxon-name-part-type="genus">Cratera</tp:taxon-name-part> <tp:taxon-name-part taxon-name-part-type="species">nigrimarginata</tp:taxon-name-part></tp:taxon-name></italic> sp. n., <bold>37</bold> holotype, copulatory apparatus, sagittal section <bold>38</bold> specimen <abbrev xmlns:xlink="http://www.w3.org/1999/xlink" content-type="institution" xlink:title="Museu de Zoologia da Universidade do Vale do Rio dos Sinos, São Leopoldo, state of Rio Grande do Sul, Brazil" id="ABBRID0EKOBG" xlink:type="simple">MZU</abbrev> PL.00221, copulatory apparatus, horizontal section.</p></caption><graphic xmlns:xlink="http://www.w3.org/1999/xlink" xlink:href="zookeys-643-001-g011.jpg" position="float" orientation="portrait" xlink:type="simple" id="oo_117045.jpg"/></fig><p>Lining epithelium of <italic>sperm ducts</italic> cuboidal and ciliated; thin muscularis (about 5 µm thick) constituted of interwoven circular and longitudinal fibres. Prostatic vesicle lined with ciliated, columnar epithelium. Muscularis of prostatic vesicle (20–40 µm thick) comprises mainly circular fibres mixed with longitudinal and oblique fibres (Fig. <xref ref-type="fig" rid="F12">39</xref>). Ejaculatory duct lined with ciliated, tall columnar epithelium (Fig. <xref ref-type="fig" rid="F12">40</xref>). Muscle coat of ejaculatory duct (5–10 µm) constituted of interwoven circular and longitudinal fibres. Erythrophil glands with fine granular secretion as well as cyanophil glands with amorphous secretion open into both prostatic vesicle and ejaculatory duct (Fig. <xref ref-type="fig" rid="F12">39</xref>). Penis papilla and male atrium lined with non-ciliated, columnar epithelium. Numerous cyanophil glands with amorphous secretion and few erythrophil glands with fine granular secretion open evenly distributed through penis papilla and male atrium. Muscularis of penis papilla (10–20 µm thick) and male atrium (6–10 μm thick) comprised of subepithelial layer of circular fibres, followed by layer of longitudinal fibres.</p><fig id="F12" position="float" orientation="portrait"><label>Figures 39–41.</label><caption><p>
          <italic><tp:taxon-name><tp:taxon-name-part taxon-name-part-type="genus">Cratera</tp:taxon-name-part> <tp:taxon-name-part taxon-name-part-type="species">nigrimarginata</tp:taxon-name-part></tp:taxon-name></italic> sp. n., holotype, sagittal sections, <bold>39</bold> prostatic vesicle <bold>40</bold> penis papilla <bold>41</bold> female organs. Arrows indicate lacunae.</p></caption><graphic xmlns:xlink="http://www.w3.org/1999/xlink" xlink:href="zookeys-643-001-g012.jpg" position="float" orientation="portrait" xlink:type="simple" id="oo_117048.jpg"/></fig><p>
              <italic>Vitelline follicles</italic> (Figs <xref ref-type="fig" rid="F9">29</xref>, <xref ref-type="fig" rid="F9">31</xref>, <xref ref-type="fig" rid="F9">34</xref>) situated between intestinal branches. Ovaries ovoid (approximately 200 µm in diameter) located dorsal to ventral nerve plate, in anterior fourth of body (Fig. <xref ref-type="fig" rid="F9">34</xref>, Table <xref ref-type="table" rid="T3">3</xref>). Ovovitelline ducts emerge laterally from posterior half of ovaries and run posteriorly immediately above nerve plate. Ascending portion of ovovitelline ducts located lateral to female atrium. Common glandular ovovitelline duct short, located dorsally to posterior third of female atrium. Female genital duct dorso-anteriorly curved (Figs <xref ref-type="fig" rid="F10">35</xref>–<xref ref-type="fig" rid="F11">37</xref>, <xref ref-type="fig" rid="F12">41</xref>). Female atrium oval-elongate with folded walls (Figs <xref ref-type="fig" rid="F10">35</xref>, <xref ref-type="fig" rid="F11">37</xref>), longer than male atrium (Table <xref ref-type="table" rid="T3">3</xref>).</p><p>
              <italic>Ovovitelline ducts</italic> and common ovovitelline duct lined with ciliated, cuboidal to columnar epithelium and covered with intermingled circular and longitudinal muscle fibres (3–10 μm). Abundant shell glands with erythrophil secretion, besides cyanophil glands, empty into common glandular ovovitelline duct as well as into distal third of ascending portion of ovovitelline ducts (Figs <xref ref-type="fig" rid="F10">35</xref>–<xref ref-type="fig" rid="F11">38</xref>, <xref ref-type="fig" rid="F12">41</xref>). Epithelial lining of female genital duct and atrium tall columnar, showing irregular height and sometimes stratified appearance (50–300 µm thick), ciliated in female duct. Epithelial cells with some lacunae containing cyanophil secretion (Figs <xref ref-type="fig" rid="F11">37</xref>, <xref ref-type="fig" rid="F12">41</xref>). Abundant cyanophil glands with amorphous secretion and less numerous erythrophil glands with fine granules open into female duct and atrium. Muscularis (10–20 µm thick) of female genital duct <!--PageBreak-->and atrium composed of interwoven circular and longitudinal fibres. Specimen <abbrev xmlns:xlink="http://www.w3.org/1999/xlink" content-type="institution" xlink:title="Museu de Zoologia da Universidade do Vale do Rio dos Sinos, São Leopoldo, state of Rio Grande do Sul, Brazil" id="ABBRID0ENSBG" xlink:type="simple">MZU</abbrev> PL.00220 shows poorly developed vitelline follicles, but copulatory organs, including shell glands, fully developed.</p><!--PageBreak--><p>Male and female <italic>atria</italic> broadly communicated each other, without separating folds (Figs <xref ref-type="fig" rid="F10">35</xref>–<xref ref-type="fig" rid="F11">38</xref>). Common muscle coat thin along both male and female atria, thicker dorsally than ventrally, composed of circular, longitudinal and oblique fibres. Gonoduct vertical, lined with ciliated columnar epithelium. Numerous cyanophil glands with amorphous secretion and rhabditogen glands open into gonoduct. Muscularis of gonoduct comprised of thin subepithelial layer of circular fibres, followed by thin layer of longitudinal fibres.</p></tp:treatment-sec><tp:treatment-sec sec-type="etymology" id="SECID0E5SBG"><title>Etymology.</title><p>The specific name is a composite of the Latin adjective <italic>niger</italic> (black) and the Latin noun <italic>margo</italic> (margin), referring to the colour pattern with dark margins.</p></tp:treatment-sec><tp:treatment-sec sec-type="distribution" id="SECID0EITBG"><title>Distribution.</title><p>Known only from its type locality.</p><!--PageBreak--></tp:treatment-sec></tp:taxon-treatment>
