# Supplementary material for: Three new species of Cratera Carbayo et al., 2013 from Araucaria forests with a key to species of the genus (Platyhelminthes, Continenticola)
Source: Zookeys. 2017 Jan 5;(643):1–32. doi: 10.3897/zookeys.643.11093 (PMC5242264; doi:10.3897/zookeys.643.11093)
Supplement: XML Treatment for Cratera aureomaculata [file zookeys.643.11093-treatment3.xml]

<!DOCTYPE tp:taxon-treatment
  PUBLIC "-//TaxonX//DTD Taxonomic Treatment Publishing DTD v0 20100105//EN" "tax-treatment-NSO.dtd">
<tp:taxon-treatment xmlns:tp="http://www.plazi.org/taxpub"><tp:treatment-meta><kwd-group><label>Taxon classification</label><kwd><named-content content-type="kingdom">Animalia</named-content></kwd><kwd><named-content content-type="order">Tricladida</named-content></kwd><kwd><named-content content-type="family">Geoplanidae</named-content></kwd></kwd-group><mixed-citation publication-type="journal"><person-group><name><surname>Rossi</surname><given-names>Ilana</given-names></name><name><surname>Leal-Zanchet</surname><given-names>Ana</given-names></name></person-group><article-title>Three new species of <italic><tp:taxon-name><tp:taxon-name-part taxon-name-part-type="genus">Cratera</tp:taxon-name-part></tp:taxon-name></italic> Carbayo et al., 2013 from <italic><tp:taxon-name><tp:taxon-name-part taxon-name-part-type="genus">Araucaria</tp:taxon-name-part></tp:taxon-name></italic> forests with a key to species of the genus (<tp:taxon-name><tp:taxon-name-part taxon-name-part-type="phylum">Platyhelminthes</tp:taxon-name-part></tp:taxon-name>, <tp:taxon-name><tp:taxon-name-part taxon-name-part-type="suborder">Continenticola</tp:taxon-name-part></tp:taxon-name>)</article-title><source>Zookeys</source><day>5</day><month>1</month><year>2017</year><volume>2017</volume><issue>643</issue><fpage>1</fpage><lpage>32</lpage><pub-id pub-id-type="doi">10.3897/zookeys.643.11093</pub-id></mixed-citation></tp:treatment-meta><tp:nomenclature><tp:taxon-name>
              <tp:taxon-name-part taxon-name-part-type="genus">Cratera</tp:taxon-name-part>
              <tp:taxon-name-part taxon-name-part-type="species">aureomaculata</tp:taxon-name-part>
              <object-id xmlns:xlink="http://www.w3.org/1999/xlink" content-type="zoobank" xlink:type="simple">http://zoobank.org/E4F5F32E-D05F-49C7-92A6-670A85E1D052</object-id>
            </tp:taxon-name><tp:taxon-status xmlns:xlink="http://www.w3.org/1999/xlink" xlink:type="simple">sp. n.</tp:taxon-status></tp:nomenclature><tp:treatment-sec sec-type="material" id="SECID0ERUBG"><title>Material examined.</title><p>Holotype: <named-content xmlns:xlink="http://www.w3.org/1999/xlink" content-type="dwc:institutional_code" xlink:type="simple">MZUSP</named-content> PL.1692: <italic>leg.</italic> J. L. A. Braccini, 3 June 2015, Três Barras (Três Barras National Forest), state of Santa Catarina, Brazil – anterior tip: transverse sections on 19 slides; anterior region at the level of the ovaries: sagittal sections on 56 slides; pre-pharyngeal region: transverse sections on 14 slides; pharynx: sagittal sections on 35 slides; copulatory apparatus: sagittal sections on 31 slides.</p></tp:treatment-sec><tp:treatment-sec sec-type="diagnosis" id="SECID0E4UBG"><title>Diagnosis.</title><p>Species of <italic><tp:taxon-name><tp:taxon-name-part taxon-name-part-type="genus">Cratera</tp:taxon-name-part></tp:taxon-name></italic> with dorsal ground colour yellowish covered by brownish pigmentation in cephalic region and blackish pigmentation constituting irregular flecks over rest of dorsum; eyes dorsal with clear halos; pharynx cylindrical; prostatic vesicle unpaired with proximal portion displaced ventrally, laterally expanded and T-shaped; penis papilla conical and symmetrical with ventral insertion posteriorly displaced.</p></tp:treatment-sec><tp:treatment-sec sec-type="description" id="SECID0EKVBG"><title>Description.</title><p>
              <bold>External features.</bold> <italic>Body</italic> elongate with parallel margins and dorsal surface slightly convex; anterior tip rounded and posterior tip obtuse (Fig. <xref ref-type="fig" rid="F13">42</xref>). When creeping, maximum length 55mm. After fixation, maximum length 46mm. Mouth and gonopore located at posterior fourth of body (Table <xref ref-type="table" rid="T5">5</xref>).</p><fig id="F13" position="float" orientation="portrait"><label>Figure 42.</label><caption><p>
          <italic><tp:taxon-name><tp:taxon-name-part taxon-name-part-type="genus">Cratera</tp:taxon-name-part> <tp:taxon-name-part taxon-name-part-type="species">aureomaculata</tp:taxon-name-part></tp:taxon-name></italic> sp. n., holotype, habitus, dorsal view.</p></caption><graphic xmlns:xlink="http://www.w3.org/1999/xlink" xlink:href="zookeys-643-001-g013.jpg" position="float" orientation="portrait" xlink:type="simple" id="oo_117050.jpg"/></fig><table-wrap id="T5" position="float" orientation="portrait"><label>Table 5.</label><caption><p>Measurements, in mm, of the holotype of <italic><tp:taxon-name><tp:taxon-name-part taxon-name-part-type="genus">Cratera</tp:taxon-name-part> <tp:taxon-name-part taxon-name-part-type="species">aureomaculata</tp:taxon-name-part></tp:taxon-name></italic> sp. n. Abbreviations: * after fixation; <abbrev xmlns:xlink="http://www.w3.org/1999/xlink" id="ABBRID0EMXBG" xlink:type="simple">DG<def><p> distance of gonopore from anterior end</p></def></abbrev>; <abbrev xmlns:xlink="http://www.w3.org/1999/xlink" id="ABBRID0EVXBG" xlink:type="simple">DM<def><p> distance of mouth from anterior end</p></def></abbrev>; <abbrev xmlns:xlink="http://www.w3.org/1999/xlink" id="ABBRID0E5XBG" xlink:type="simple">DMG<def><p> distance between mouth and gonopore</p></def></abbrev>; <abbrev xmlns:xlink="http://www.w3.org/1999/xlink" id="ABBRID0EHYBG" xlink:type="simple">DPVP<def><p> distance between prostatic vesicle and pharyngeal pouch</p></def></abbrev>. The numbers given in parentheses represent the position relative to body length.</p></caption><table id="TID0ETQAI" rules="all"><tbody><tr><th rowspan="1" colspan="1">Measurement</th><th rowspan="1" colspan="1">Holotype <named-content xmlns:xlink="http://www.w3.org/1999/xlink" content-type="dwc:institutional_code" xlink:type="simple">MZUSP</named-content> PL.1692</th></tr><tr><td rowspan="1" colspan="1">Maximum length in extension</td><td rowspan="1" colspan="1">55</td></tr><tr><td rowspan="1" colspan="1">Maximum width in extension</td><td rowspan="1" colspan="1">4</td></tr><tr><td rowspan="1" colspan="1">Length at rest</td><td rowspan="1" colspan="1">30</td></tr><tr><td rowspan="1" colspan="1">Width at rest</td><td rowspan="1" colspan="1">6</td></tr><tr><td rowspan="1" colspan="1">Length*</td><td rowspan="1" colspan="1">46</td></tr><tr><td rowspan="1" colspan="1">Width*</td><td rowspan="1" colspan="1">5</td></tr><tr><td rowspan="1" colspan="1">
                      <abbrev xmlns:xlink="http://www.w3.org/1999/xlink" xlink:title="distance of mouth from anterior end" id="ABBRID0EO1BG" xlink:type="simple">DM</abbrev>*</td><td rowspan="1" colspan="1">35.5 (77%)</td></tr><tr><td rowspan="1" colspan="1">
                      <abbrev xmlns:xlink="http://www.w3.org/1999/xlink" xlink:title="distance of gonopore from anterior end" id="ABBRID0E11BG" xlink:type="simple">DG</abbrev>*</td><td rowspan="1" colspan="1">43.5 (95%)</td></tr><tr><td rowspan="1" colspan="1">
                      <abbrev xmlns:xlink="http://www.w3.org/1999/xlink" xlink:title="distance between mouth and gonopore" id="ABBRID0EG2BG" xlink:type="simple">DMG</abbrev>*</td><td rowspan="1" colspan="1">8</td></tr><tr><td rowspan="1" colspan="1">
                      <abbrev xmlns:xlink="http://www.w3.org/1999/xlink" xlink:title="distance between prostatic vesicle and pharyngeal pouch" id="ABBRID0ES2BG" xlink:type="simple">DPVP</abbrev>*</td><td rowspan="1" colspan="1">4</td></tr><tr><td rowspan="1" colspan="1">Ovaries</td><td rowspan="1" colspan="1">12.5 (27%)</td></tr><tr><td rowspan="1" colspan="1">Anteriormost testes</td><td rowspan="1" colspan="1">15.5 (34%)</td></tr><tr><td rowspan="1" colspan="1">Posteriormost testes</td><td rowspan="1" colspan="1">30 (65%)</td></tr><tr><td rowspan="1" colspan="1">Length of prostatic vesicle</td><td rowspan="1" colspan="1">0.3</td></tr><tr><td rowspan="1" colspan="1">Length of penis papilla</td><td rowspan="1" colspan="1">0.7</td></tr><tr><td rowspan="1" colspan="1">Length of male atrium</td><td rowspan="1" colspan="1">0.8</td></tr><tr><td rowspan="1" colspan="1">Length of female atrium</td><td rowspan="1" colspan="1">0.6</td></tr></tbody></table></table-wrap><p>Live specimens with dorsal ground colour yellowish, covered by brownish pigmentation in cephalic region. Behind cephalic region, blackish pigmentation constitutes irregular flecks over dorsal surface, larger laterally and more concentrated towards posterior tip (Figs <xref ref-type="fig" rid="F13">42</xref>–<xref ref-type="fig" rid="F14">43</xref>). Ventral surface light grey with yellowish margins; cephalic region (nearly anterior 1/8th of body length) brownish with darker margins.</p><fig id="F14" position="float" orientation="portrait"><label>Figures 43–46.</label><caption><p>
          <italic><tp:taxon-name><tp:taxon-name-part taxon-name-part-type="genus">Cratera</tp:taxon-name-part> <tp:taxon-name-part taxon-name-part-type="species">aureomaculata</tp:taxon-name-part></tp:taxon-name></italic> sp. n., holotype, dorsal view, <bold>43</bold> pattern of pigmentation <bold>44</bold> eye pattern <bold>45–46</bold> anterior extremity (<bold>45</bold>) and median third of body (<bold>46</bold>).</p></caption><graphic xmlns:xlink="http://www.w3.org/1999/xlink" xlink:href="zookeys-643-001-g014.jpg" position="float" orientation="portrait" xlink:type="simple" id="oo_117052.jpg"/></fig><p>
              <italic>Eyes</italic> monolobate, initially uniserial, surround anterior tip (Figs <xref ref-type="fig" rid="F14">44–45</xref>). After first millimetre of body, eyes become larger and spread onto dorsal surface, occupying maximum width of approximately one-third of body width on either side of body. Eyes remain dorsal, but less numerous towards posterior tip (Figs <xref ref-type="fig" rid="F14">44</xref>, <xref ref-type="fig" rid="F14">46</xref>). Some eyes over dorsal flecks surrounded by inconspicuous clear halos (Figs <xref ref-type="fig" rid="F14">45–46</xref>). Diameter of pigment cups 20–40 µm.</p><!--PageBreak--><p>
              <bold>Sensory organs, epidermis and body musculature.</bold> <italic>Sensory pits</italic> (Figs <xref ref-type="fig" rid="F15">47–48</xref>), as simple invaginations (30–60 µm deep), contour anterior tip and occur ventromarginally in irregular, single row in anterior third of body. Creeping sole occupies whole body width in pre-pharyngeal region (Fig. <xref ref-type="fig" rid="F15">52</xref>).</p><fig id="F15" position="float" orientation="portrait"><label>Figures 47–54.</label><caption><p>
          <italic><tp:taxon-name><tp:taxon-name-part taxon-name-part-type="genus">Cratera</tp:taxon-name-part> <tp:taxon-name-part taxon-name-part-type="species">aureomaculata</tp:taxon-name-part></tp:taxon-name></italic> sp. n., holotype, <bold>47–48</bold> anterior region, transverse section <bold>49–52</bold> pre-pharyngeal region, transverse sections: body margin (<bold>50</bold>), dorsal portion (<bold>51</bold>), ventral portion (<bold>52</bold>) <bold>53</bold> pharynx, sagittal section <bold>54</bold> ovary, sagittal section.</p></caption><graphic xmlns:xlink="http://www.w3.org/1999/xlink" xlink:href="zookeys-643-001-g015.jpg" position="float" orientation="portrait" xlink:type="simple" id="oo_117054.jpg"/></fig><p>Three types of <italic>glands</italic> discharge through whole epidermis of pre-pharyngeal region: abundant rhabditogen cells with xanthophil secretion (rhammites), cyanophil glands with amorphous secretion and xanthophil glands with fine granular secretion (Figs <xref ref-type="fig" rid="F15">51–52</xref>). Glandular margin (Figs <xref ref-type="fig" rid="F15">49–50</xref>) visible after anterior 1/16th of body. At least four types of glands constitute glandular margin: xanthophil and erythrophil glands, both <!--PageBreak-->with coarse granular secretions, besides few xanthophil and cyanophil glands with fine granules. Glands discharging through anterior tip of body similar to those of pre-pharyngeal region (Figs <xref ref-type="fig" rid="F15">47–48</xref>).</p><p>
              <italic>Cutaneous musculature</italic> with usual three layers (circular, oblique and longitudinal layers); longitudinal layer with thick bundles (Figs <xref ref-type="fig" rid="F15">49–52</xref>, Table <xref ref-type="table" rid="T6">6</xref>). Thickness of cutaneous musculature between four and five times that of epidermis (Table <xref ref-type="table" rid="T6">6</xref>). Ventral musculature thicker than dorsal at sagittal plane in pre-pharyngeal region (Table <xref ref-type="table" rid="T6">6</xref>). Musculature becoming progressively lower towards body margins. In relation to body height, cutaneous musculature slightly thinner in pre-pharyngeal region than in cephalic region (Figs <xref ref-type="fig" rid="F15">47–48</xref>), especially ventral musculature (Table <xref ref-type="table" rid="T6">6</xref>); thickness gradually diminishes towards anterior tip.</p><table-wrap id="T6" position="float" orientation="portrait"><label>Table 6.</label><caption><p>Body height and cutaneous musculature in the median region of a transversal section of the <abbrev xmlns:xlink="http://www.w3.org/1999/xlink" id="ABBRID0E3CAI" xlink:type="simple"><def><p>pre-pharyngeal </p></def>(PP)</abbrev> and <abbrev xmlns:xlink="http://www.w3.org/1999/xlink" id="ABBRID0EHDAI" xlink:type="simple"><def><p>cephalic </p></def>(CE)</abbrev> regions, in micrometres, and ratio of the thickness of cutaneous musculature to the height of the body (mc:h index) of the holotype of <italic><tp:taxon-name><tp:taxon-name-part taxon-name-part-type="genus">Cratera</tp:taxon-name-part> <tp:taxon-name-part taxon-name-part-type="species">aureomaculata</tp:taxon-name-part></tp:taxon-name></italic> sp. n.</p></caption><table id="TID0EN1AI" rules="all"><tbody><tr><th rowspan="2" colspan="1">Measurement</th><th rowspan="1" colspan="2">Holotype <named-content xmlns:xlink="http://www.w3.org/1999/xlink" content-type="dwc:institutional_code" xlink:type="simple">MZUSP</named-content> PL.1692</th></tr><tr><th rowspan="1" colspan="1">
                      <abbrev xmlns:xlink="http://www.w3.org/1999/xlink" xlink:title="pre-pharyngeal" id="ABBRID0ETEAI" xlink:type="simple">PP</abbrev>
                    </th><th rowspan="1" colspan="1">
                      <abbrev xmlns:xlink="http://www.w3.org/1999/xlink" xlink:title="cephalic" id="ABBRID0E1EAI" xlink:type="simple">CE</abbrev>
                    </th></tr><tr><td rowspan="1" colspan="1">Dorsal cutaneous musculature</td><td rowspan="1" colspan="1">57</td><td rowspan="1" colspan="1">42</td></tr><tr><td rowspan="1" colspan="1">Ventral cutaneous musculature</td><td rowspan="1" colspan="1">79</td><td rowspan="1" colspan="1">50</td></tr><tr><td rowspan="1" colspan="1">Dorsal epidermis</td><td rowspan="1" colspan="1">15</td><td rowspan="1" colspan="1">9</td></tr><tr><td rowspan="1" colspan="1">Ventral epidermis</td><td rowspan="1" colspan="1">22</td><td rowspan="1" colspan="1">12</td></tr><tr><td rowspan="1" colspan="1">Body height</td><td rowspan="1" colspan="1">1240</td><td rowspan="1" colspan="1">719</td></tr><tr><td rowspan="1" colspan="1">
              <italic>Mc:h</italic> (%)</td><td rowspan="1" colspan="1">11</td><td rowspan="1" colspan="1">13</td></tr></tbody></table></table-wrap><p>
              <italic>Mesenchymal musculature</italic> (Figs <xref ref-type="fig" rid="F15">49</xref>, <xref ref-type="fig" rid="F15">51–52</xref>) well developed, mainly composed of three layers: (1) dorsal subcutaneous, located close to cutaneous musculature, with decussate fibres variously oriented (3–5 fibres thick), (2) supra-intestinal transverse (8–14 fibres thick) and (3) sub-intestinal transverse (8–18 fibres thick). Mesenchymal musculature less developed in cephalic region (Fig. <xref ref-type="fig" rid="F15">47</xref>) than in pre-pharyngeal region.</p><!--PageBreak--><!--PageBreak--><p>
              <bold>Digestive system.</bold> <italic>Pharynx</italic> cylindrical, approximately 4% of body length, occupies 90% of pharyngeal pouch. Pharyngeal dorsal insertion slightly shifted posteriorly. Mouth in median third of pharyngeal pouch (Fig. <xref ref-type="fig" rid="F15">53</xref>). Oesophagus short with folded wall. Oesophagus: pharynx ratio 24%.</p><p>Pharynx and pharyngeal lumen lined by ciliated, cuboidal epithelium with insunk nuclei. Pharyngeal glands constituted by four secretory cell types: numerous erythrophil and xanthophil glands, both with fine granular secretion and cyanophil glands with amorphous secretion, as well as less numerous xanthophil glands with coarse granular secretion. Outer pharyngeal musculature (6–12 µm thick) comprised of thin subepithelial layer of longitudinal muscles, followed by layer of circular fibres. Inner pharyngeal musculature (60–110 µm thick) comprises thick subepithelial layer of circular fibres, followed by layer of longitudinal fibres. Outer and inner muscle layers gradually become thinner towards pharyngeal tip. Oesophagus lined by ciliated, cuboidal to columnar epithelium with insunk nuclei. Musculature of oesophagus (30–50 µm thick) composed of thick layer with circular fibres, followed by layer of longitudinal fibres.</p><p>
              <bold>Reproductive organs.</bold> <italic>Testes</italic> in one irregular row in either side of body, located beneath dorsal transverse mesenchymal muscles (Figs <xref ref-type="fig" rid="F15">49</xref>, <xref ref-type="fig" rid="F15">51</xref>), begin slightly behind anterior third of body and extend to near root of pharynx (Table <xref ref-type="table" rid="T5">5</xref>). Sperm ducts medial to ovovitelline ducts, among fibres of sub-intestinal transverse mesenchymal musculature, form spermiducal vesicles posteriorly to pharynx. Distally, spermiducal vesicles bend to enter laterally into proximal expanded portion of prostatic vesicle (Fig. <xref ref-type="fig" rid="F16">55</xref>). Prostatic vesicle extrabulbar, unpaired, located near common muscle coat, with ample proximal portion and tubular distal portion. Proximal portion laterally expanded and T-shaped, displaced ventrally in relation to distal portion and located closer to ventral epidermis than to dorsal epidermis (Figs <xref ref-type="fig" rid="F16">55</xref>–<xref ref-type="fig" rid="F17">57</xref>). Ejaculatory duct with slightly sinuous proximal portion and expanded distal portion (Figs <xref ref-type="fig" rid="F17">57</xref>, <xref ref-type="fig" rid="F17">58</xref>). Male atrium without folds. Penis papilla conical and symmetrical with ventral insertion posteriorly displaced (Figs <xref ref-type="fig" rid="F16">55</xref>–<xref ref-type="fig" rid="F17">56</xref>, <xref ref-type="fig" rid="F17">58</xref>, Table <xref ref-type="table" rid="T5">5</xref>).</p><fig id="F16" position="float" orientation="portrait"><label>Figure 55.</label><caption><p>
          <italic><tp:taxon-name><tp:taxon-name-part taxon-name-part-type="genus">Cratera</tp:taxon-name-part> <tp:taxon-name-part taxon-name-part-type="species">aureomaculata</tp:taxon-name-part></tp:taxon-name></italic> sp. n., holotype, sagittal composite reconstruction of copulatory apparatus.</p></caption><graphic xmlns:xlink="http://www.w3.org/1999/xlink" xlink:href="zookeys-643-001-g016.jpg" position="float" orientation="portrait" xlink:type="simple" id="oo_117056.jpg"/></fig><fig id="F17" position="float" orientation="portrait"><label>Figures 56–59.</label><caption><p>
          <italic><tp:taxon-name><tp:taxon-name-part taxon-name-part-type="genus">Cratera</tp:taxon-name-part> <tp:taxon-name-part taxon-name-part-type="species">aureomaculata</tp:taxon-name-part></tp:taxon-name></italic> sp. n., holotype, sagittal sections, <bold>56</bold> copulatory apparatus <bold>57</bold> prostatic vesicle <bold>58</bold> penis papilla <bold>59</bold> female organs. Arrows indicate lacunae.</p></caption><graphic xmlns:xlink="http://www.w3.org/1999/xlink" xlink:href="zookeys-643-001-g017.jpg" position="float" orientation="portrait" xlink:type="simple" id="oo_117058.jpg"/></fig><p>
              <italic>Sperm ducts</italic> lined with ciliated, cuboidal epithelium and coated with thin muscularis (about 3 µm thick) constituted of interwoven circular and longitudinal fibres. <!--PageBreak-->Prostatic vesicle lined with ciliated, tall columnar epithelium (Fig. <xref ref-type="fig" rid="F17">57</xref>). Muscularis of prostatic vesicle (8–20 µm thick) comprises interwoven circular, longitudinal and oblique fibres. Ejaculatory duct lined with ciliated, columnar epithelium (Fig. <xref ref-type="fig" rid="F17">58</xref>). Muscle coat of ejaculatory duct thin (about 6 µm), mainly constituted of circular fibres. Numerous glands with fine granular, mixed secretion (cyanophil external part and erythrophil internal core) empty into both prostatic vesicle and ejaculatory duct; erythrophil glands with fine granules open into ejaculatory duct. Penis papilla and male atrium lined with non-ciliated, columnar or pseudostratified epithelium (approximately 40 µm thick). Erythrophil glands with fine granules, as well as cyanophil glands with amorphous secretion open through penis papilla and male atrium, besides xanthophil glands through penis papilla (Figs <xref ref-type="fig" rid="F17">56–58</xref>); cyanophil glands concentrate their numerous openings at dorso-lateral wall of male atrium (Figs <xref ref-type="fig" rid="F16">55</xref>–<xref ref-type="fig" rid="F17">57</xref>). Muscularis of penis papilla (nearly 10 µm thick) and male atrium (5–10 μm thick) composed of subepithelial circular layer, followed by longitudinal layer.</p><p>
              <italic>Vitelline follicles</italic> (Figs <xref ref-type="fig" rid="F15">49</xref>, <xref ref-type="fig" rid="F15">51</xref>, <xref ref-type="fig" rid="F15">54</xref>) situated between intestinal branches. Ovaries oval-elongate (Fig. <xref ref-type="fig" rid="F15">54</xref>), two times longer than wide (approximately 200 µm in diameter), located dorsal to ventral nerve plate, in anterior third of body (Table <xref ref-type="table" rid="T5">5</xref>). <!--PageBreak-->Ovovitelline ducts emerge dorsally from median third of ovaries and run posteriorly immediately above nerve plate. Ascending portion of ovovitelline ducts located at level of gonopore. Common glandular ovovitelline duct short, located dorsally to median third of female atrium. Female genital duct dorso-anteriorly curved (Figs <xref ref-type="fig" rid="F16">55</xref>, <xref ref-type="fig" rid="F17">59</xref>). Female atrium funnel-shaped. Length of female atrium about half that of male atrium (Figs <xref ref-type="fig" rid="F16">55</xref>–<xref ref-type="fig" rid="F17">56</xref>, <xref ref-type="fig" rid="F17">59</xref>, Table <xref ref-type="table" rid="T5">5</xref>).</p><p>
              <italic>Ovovitelline ducts</italic> and common ovovitelline duct lined with ciliated, cuboidal to columnar epithelium and covered with intermingled circular and longitudinal muscle <!--PageBreak-->fibres (approximately 5 μm thick). Abundant shell glands with erythrophil secretion, besides cyanophil glands, empty into common glandular ovovitelline duct as well as into distal third of ascending portion of ovovitelline ducts (Figs <xref ref-type="fig" rid="F16">55</xref>–<xref ref-type="fig" rid="F17">56</xref>, <xref ref-type="fig" rid="F17">59</xref>). Epithelial lining of female genital duct and atrium with irregular height and stratified appearance (30–120 µm thick); epithelial cells with some lacunae (Figs <xref ref-type="fig" rid="F17">56</xref>, <xref ref-type="fig" rid="F17">59</xref>). Abundant cyanophil glands with amorphous secretion and erythrophil glands with fine granules empty into female duct and atrium. Muscularis of female duct and atrium (8–20 μm thick) composed of interwoven circular and longitudinal fibres.</p><p>Male and female <italic>atria</italic> with ample communication, without separating folds (Figs <xref ref-type="fig" rid="F16">55</xref>–<xref ref-type="fig" rid="F17">56</xref>). Common muscle coat thin along both male and female atria, thicker dorsally than ventrally, composed of circular, longitudinal and oblique fibres. Gonoduct anteriorly inclined, lined with ciliated columnar epithelium. Numerous cyanophil glands with amorphous secretion, besides rhabditogen glands, open into gonoduct. Muscularis of gonoduct comprised of subepithelial layer of circular fibres, followed by longitudinal layer.</p></tp:treatment-sec><tp:treatment-sec sec-type="etymology" id="SECID0E5OAI"><title>Etymology.</title><p>The specific name is a composite of the Latin adjective <italic>aureus</italic> (golden) and the Latin noun <italic>macula</italic> (spot), referring to the colour pattern with yellowish ground colour covered by black irregular flecks.</p></tp:treatment-sec><tp:treatment-sec sec-type="distribution" id="SECID0EIPAI"><title>Distribution.</title><p>Known only from its type locality.</p></tp:treatment-sec></tp:taxon-treatment>
